# Supplementary material for: Computed Tomography-Based Quantitative Texture Analysis and Gut Microbial Community Signatures Predict Survival in Non-Small Cell Lung Cancer
Source: Cancers (Basel). 2023 Oct 21;15(20):5091. doi: 10.3390/cancers15205091 (PMC10605408; doi:10.3390/cancers15205091)
Supplement: Supplementary file 1 [file cancers-15-05091-s001.zip]

Archive with 3 entries (3 files):
- Supplementary Materials.pdf
- Table S4.xlsx
- Table S5.xlsx
