# Supplementary material for: Computed Tomography-Based Quantitative Texture Analysis and Gut Microbial Community Signatures Predict Survival in Non-Small Cell Lung Cancer
Source: Cancers (Basel). 2023 Oct 21;15(20):5091. doi: 10.3390/cancers15205091 (PMC10605408; doi:10.3390/cancers15205091)
Supplement: Supplementary file 1 [file cancers-15-05091-s001.zip › Table S4.xlsx]

## Sheet: correlation values
	s__Cortinarius_davemallochii	c\_\_Tremellomycetes_unclassified	s__Helotiales_sp	s__Chaetosphaeriales_sp	o\_\_Trechisporales_unclassified	f\_\_Thelephoraceae_unclassified	g\_\_Hyphodiscus_unclassified	g\_\_Coniochaeta_unclassified	s__Arachnopeziza_aurelia	s__Serendipitaceae_sp	s__Clavaria_argillacea	s__Clostridium_perfringens	f\_\_Lichtheimiaceae_unclassified	s__Meliniomyces_variabilis	s__Enterococcus_faecium	o\_\_Helotiales_unclassified	s__Clostridium_celatum	s__Acephala_sp	s__Sebacinaceae_sp	s__Pezoloma_ericae	s__Bacteroides_dorei	s__Parabacteroides_distasonis	Principal Component 1	Principal Component 2	Principal Component 3	Principal Component 4	Principal Component 5	Principal Component 6	Principal Component 7	Age	Gender binary	Smoking 1-4	Smoking PY	BMI	CAT score	FEV1%	COPD	OS	Response binary 12 weeks	Response binary	Pseudoprogression	Toxicity binary	Toxicity grade	PDL1_50	PDL1_1	Line of immunotherapy	Before therapy Antibiotic	Before therapy Antifungal	Before therapy Steroids
s__Cortinarius_davemallochii	1	0.256	0.213	0.438	0.456	0.77	0.215	0.665	0.76	0.749	0.411	0.298	0.243	0.661	0.178	0.63	0.51	0.487	0.64	0.541	-0.197	-0.213	0.137	0.162	-0.052	-0.186	0.054	-0.067	0.058	-0.014	-0.076	0.089	-0.144	-0.171	0.076	-0.565	0.06	-0.388	-0.273	0.209	-0.154	0.181	-0.113	-0.036	-0.042	0.321	0.146		0.06
c\_\_Tremellomycetes_unclassified	0.256	1	0.393	0.46	0.458	0.348	0.418	0.277	0.378	0.305	0.507	-0.043	0.382	0.246	0.053	0.345	0.149	0.37	0.474	0.476	-0.233	0.042	-0.037	-0.043	-0.106	-0.006	-0.054	0.085	0.076	0.296	0.05	0.094	-0.146	-0.171	-0.025	0.31	-0.141	-0.355	-0.267	0.208	0.044	0.047	-0.179	-0.123	-0.421	0.024	-0.098		-0.164
s__Helotiales_sp	0.213	0.393	1	0.64	0.456	0.294	0.676	0.414	0.472	0.395	0.617	0.096	0.678	0.391	0.223	0.512	0.111	0.578	0.354	0.428	-0.201	-0.119	0.026	0.08	-0.134	0.237	0.281	0.004	-0.006	0.249	0.164	-0.041	-0.11	-0.049	-0.084	0.078	0.044	-0.383	-0.449	0.275	-0.043	-0.12	0.032	-0.065	-0.352	0.056	-0.077		0.006
s__Chaetosphaeriales_sp	0.438	0.46	0.64	1	0.816	0.466	0.723	0.524	0.847	0.76	0.776	0.172	0.691	0.71	0.24	0.657	0.278	0.956	0.692	0.828	-0.451	-0.212	-0.097	-0.225	-0.067	-0.043	0.194	-0.112	0.157	0.113	0.148	0.108	-0.144	-0.058	-0.08	0.002	0.095	-0.407	-0.316	0.291	0.014	-0.037	-0.08	-0.096	-0.538	0.042	-0.149		-0.09
o\_\_Trechisporales_unclassified	0.456	0.458	0.456	0.816	1	0.448	0.476	0.463	0.726	0.657	0.915	0.152	0.33	0.712	0.261	0.579	0.317	0.819	0.731	0.797	-0.324	-0.01	-0.031	-0.094	-0.143	-0.134	0.221	-0.036	0.084	0.167	0.048	0.067	-0.236	0.018	-0.072	-0.078	0.046	-0.406	-0.226	0.233	-0.032	0.014	-0.03	-0.006	-0.375	0.074	-0.116		-0.044
f\_\_Thelephoraceae_unclassified	0.77	0.348	0.294	0.466	0.448	1	0.325	0.519	0.734	0.723	0.479	0.198	0.439	0.616	0.195	0.761	0.433	0.484	0.636	0.563	-0.288	-0.112	0.143	0.106	-0.121	-0.211	-0.031	-0.164	0.116	-0.012	0.033	0.113	-0.205	-0.239	-0.03	-0.435	0.086	-0.377	-0.246	0.211	-0.21	0.278	-0.178	-0.03	-0.251	0.225	-0.044		-0.057
g\_\_Hyphodiscus_unclassified	0.215	0.418	0.676	0.723	0.476	0.325	1	0.464	0.572	0.496	0.58	0.119	0.7	0.421	0.258	0.443	0.128	0.637	0.424	0.577	-0.268	-0.194	0.044	-0.135	-0.059	-0.075	0.204	-0.075	0.13	0.16	0.06	0.139	-0.004	-0.143	-0.113	0.305	0.006	-0.411	-0.405	0.41	-0.043	0.034	-0.129	-0.174	-0.463	-0.136	-0.138		-0.069
g\_\_Coniochaeta_unclassified	0.665	0.277	0.414	0.524	0.463	0.519	0.464	1	0.688	0.751	0.498	0.238	0.367	0.606	0.126	0.637	0.287	0.574	0.513	0.534	-0.099	-0.203	-0.019	-0.075	-0.077	-0.199	0.154	-0.016	0.153	0.173	-0.143	0.025	-0.046	-0.013	0.088	-0.241	0.155	-0.349	-0.327	0.158	-0.095	0.048	-0.121	-0.05	-0.167	0.157	0.14		0.08
s__Arachnopeziza_aurelia	0.76	0.378	0.472	0.847	0.726	0.734	0.572	0.688	1	0.938	0.683	0.235	0.647	0.856	0.199	0.807	0.363	0.85	0.717	0.786	-0.354	-0.284	0.006	-0.025	-0.13	-0.147	0.129	-0.103	0.126	0.055	0.032	0.131	-0.145	-0.138	-0.055	-0.374	0.12	-0.409	-0.261	0.248	-0.068	0.088	-0.101	-0.097	-0.431	0.136	-0.034		-0.004
s__Serendipitaceae_sp	0.749	0.305	0.395	0.76	0.657	0.723	0.496	0.751	0.938	1	0.617	0.328	0.559	0.832	0.141	0.804	0.402	0.772	0.633	0.702	-0.264	-0.243	-0.003	-0.063	-0.152	-0.144	0.114	-0.031	0.149	0.038	-0.006	0.07	-0.114	-0.086	0.002	-0.329	0.143	-0.354	-0.213	0.241	-0.117	0.042	-0.077	-0.033	-0.374	0.187	0.082		0.061
s__Clavaria_argillacea	0.411	0.507	0.617	0.776	0.915	0.479	0.58	0.498	0.683	0.617	1	0.075	0.479	0.723	0.261	0.606	0.225	0.803	0.682	0.772	-0.311	-0.013	-0.031	-0.088	-0.15	-0.137	0.219	-0.032	0.08	0.173	0.048	0.061	-0.236	-0.002	-0.108	-0.007	-0.052	-0.444	-0.353	0.253	-0.029	0.028	-0.04	-0.003	-0.369	0.008	-0.128		-0.06
s__Clostridium_perfringens	0.298	-0.043	0.096	0.172	0.152	0.198	0.119	0.238	0.235	0.328	0.075	1	0.09	0.077	0.191	0.159	0.324	0.146	0.195	0.225	-0.011	0.002	0.316	-0.029	0.012	0.027	0.285	0.063	-0.119	-0.082	0.108	-0.058	0.195	-0.167	0.181	-0.328	0.104	-0.362	-0.152	0.208	0.051	-0.052	-0.042	-0.224	0.088	0.245	0.276		0.058
f\_\_Lichtheimiaceae_unclassified	0.243	0.382	0.678	0.691	0.33	0.439	0.7	0.367	0.647	0.559	0.479	0.09	1	0.47	0.156	0.546	0.07	0.609	0.375	0.477	-0.375	-0.252	-0.105	-0.142	-0.065	-0.006	0.047	-0.123	0.039	0.036	0.184	0.111	-0.078	-0.087	-0.188	-0.041	0.044	-0.365	-0.357	0.192	0.029	0.037	-0.101	-0.224	-0.517	-0.089	-0.117		-0.082
s__Meliniomyces_variabilis	0.661	0.246	0.391	0.71	0.712	0.616	0.421	0.606	0.856	0.832	0.723	0.077	0.47	1	0.19	0.725	0.266	0.745	0.526	0.638	-0.256	-0.264	0.021	-0.044	-0.083	-0.157	0.169	-0.125	0.126	0.066	-0.069	0.099	-0.169	-0.059	-0.067	-0.349	0.097	-0.371	-0.169	0.215	0.009	0.032	0.002	-0.048	-0.461	0.188	0.03		0.084
s__Enterococcus_faecium	0.178	0.053	0.223	0.24	0.261	0.195	0.258	0.126	0.199	0.141	0.261	0.191	0.156	0.19	1	0.026	0.193	0.191	0.19	0.163	-0.134	-0.112	0.057	-0.079	0.308	-0.141	0.017	-0.136	0.064	-0.136	0.144	0.129	-0.101	-0.323	-0.058	-0.114	0.108	-0.477	-0.235	0.204	-0.022	0.073	-0.07	0.012	0.052	0.005	-0.026		0.177
o\_\_Helotiales_unclassified	0.63	0.345	0.512	0.657	0.579	0.761	0.443	0.637	0.807	0.804	0.606	0.159	0.546	0.725	0.026	1	0.369	0.679	0.592	0.614	-0.26	-0.177	0.066	0.049	-0.353	-0.101	0.223	0.118	0.145	0.039	0.005	0.03	-0.272	-0.17	-0.009	-0.43	0.222	-0.341	-0.26	0.209	-0.094	0.111	-0.053	-0.06	-0.392	0.17	-0.061		-0.072
s__Clostridium_celatum	0.51	0.149	0.111	0.278	0.317	0.433	0.128	0.287	0.363	0.402	0.225	0.324	0.07	0.266	0.193	0.369	1	0.232	0.321	0.248	-0.174	-0.01	0.149	0.025	-0.076	-0.012	-0.083	0.202	0.017	-0.13	0.155	-0.062	-0.134	-0.045	-0.063	-0.542	0.229	-0.376	-0.087	0.372	0.16	0.084	-0.08	-0.229	-0.36	0.244	-0.014		0.112
s__Acephala_sp	0.487	0.37	0.578	0.956	0.819	0.484	0.637	0.574	0.85	0.772	0.803	0.146	0.609	0.745	0.191	0.679	0.232	1	0.762	0.873	-0.453	-0.217	-0.089	-0.17	-0.126	-0.087	0.203	-0.083	0.105	0.082	0.095	0.083	-0.194	-0.041	-0.026	-0.016	0.061	-0.342	-0.289	0.218	-0.016	-0.029	-0.058	-0.007	-0.414	0.011	-0.148		-0.096
s__Sebacinaceae_sp	0.64	0.474	0.354	0.692	0.731	0.636	0.424	0.513	0.717	0.633	0.682	0.195	0.375	0.526	0.19	0.592	0.321	0.762	1	0.88	-0.481	-0.015	-0.027	0.025	-0.194	-0.122	0.118	0.044	-0.004	0.141	-0.011	0.052	-0.166	-0.164	0.097	-0.014	-0.078	-0.367	-0.199	0.198	-0.013	0.172	-0.179	0.041	-0.107	0.029	-0.117		-0.196
s__Pezoloma_ericae	0.541	0.476	0.428	0.828	0.797	0.563	0.577	0.534	0.786	0.702	0.772	0.225	0.477	0.638	0.163	0.614	0.248	0.873	0.88	1	-0.439	-0.052	-0.057	-0.123	-0.156	-0.079	0.185	0.003	0.191	0.142	-0.024	0.089	0.016	-0.075	0.06	0.09	-0.083	-0.343	-0.221	0.212	-0.067	0.047	-0.118	0.001	-0.253	-0.036	-0.03		-0.17
s__Bacteroides_dorei	-0.197	-0.233	-0.201	-0.451	-0.324	-0.288	-0.268	-0.099	-0.354	-0.264	-0.311	-0.011	-0.375	-0.256	-0.134	-0.26	-0.174	-0.453	-0.481	-0.439	1	0.149	0.152	0.004	-0.203	0.092	-0.005	-0.086	0.038	0.07	-0.168	-0.072	0.138	0.006	0.1	-0.019	0.023	0.342	0.244	-0.16	0.008	-0.124	0.16	0.317	0.389	0.03	0.202		0.044
s__Parabacteroides_distasonis	-0.213	0.042	-0.119	-0.212	-0.01	-0.112	-0.194	-0.203	-0.284	-0.243	-0.013	0.002	-0.252	-0.264	-0.112	-0.177	-0.01	-0.217	-0.015	-0.052	0.149	1	0.099	0.216	0.057	0.029	0.039	0.18	-0.149	0.129	0.193	-0.146	0.127	0.058	-0.158	0.264	-0.079	0.351	0.41	-0.25	0.006	0.046	0.075	0.086	0.309	-0.133	-0.144		-0.152
Principal Component 1	0.137	-0.037	0.026	-0.097	-0.031	0.143	0.044	-0.019	0.006	-0.003	-0.031	0.316	-0.105	0.021	0.057	0.066	0.149	-0.089	-0.027	-0.057	0.152	0.099	1	-0.001	-0.084	-0.176	0.073	-0.041	-0.006	-0.096	-0.008	-0.072	-0.002	-0.059	-0.104	-0.102	-0.062	-0.193	0.109	-0.022	-0.002	0.055	-0.1	0.176	0.073	0.053	-0.082		0.128
Principal Component 2	0.162	-0.043	0.08	-0.225	-0.094	0.106	-0.135	-0.075	-0.025	-0.063	-0.088	-0.029	-0.142	-0.044	-0.079	0.049	0.025	-0.17	0.025	-0.123	0.004	0.216	-0.001	1	0.149	-0.155	-0.177	0.007	-0.038	-0.097	0.127	0.021	-0.033	-0.009	0.108	-0.213	0.04	0.133	0.088	0.104	0.107	0.008	0.096	-0.081	0.074	0.071	0.153		-0.063
Principal Component 3	-0.052	-0.106	-0.134	-0.067	-0.143	-0.121	-0.059	-0.077	-0.13	-0.152	-0.15	0.012	-0.065	-0.083	0.308	-0.353	-0.076	-0.126	-0.194	-0.156	-0.203	0.057	-0.084	0.149	1	-0.014	0.228	-0.04	0.069	-0.02	-0.067	0.066	0.042	0.051	0.135	0.131	-0.025	-0.072	0.022	-0.123	0.07	-0.012	-0.041	0.044	0.128	-0.063	-0.15		-0.114
Principal Component 4	-0.186	-0.006	0.237	-0.043	-0.134	-0.211	-0.075	-0.199	-0.147	-0.144	-0.137	0.027	-0.006	-0.157	-0.141	-0.101	-0.012	-0.087	-0.122	-0.079	0.092	0.029	-0.176	-0.155	-0.014	1	-0.07	-0.145	0.002	0.117	0.054	0.032	0.019	0.093	0.05	0.1	-0.026	0.023	-0.03	0.109	0.043	0.042	0.027	0.005	-0.006	-0.045	0.025		-0.151
Principal Component 5	0.054	-0.054	0.281	0.194	0.221	-0.031	0.204	0.154	0.129	0.114	0.219	0.285	0.047	0.169	0.017	0.223	-0.083	0.203	0.118	0.185	-0.005	0.039	0.073	-0.177	0.228	-0.07	1	-0.014	-0.078	0.163	-0.204	0.08	-0.089	0.071	0.006	0.1	0.282	-0.058	0.038	-0.051	-0.285	0.257	-0.068	0.12	0.181	-0.131	0.087		0.082
Principal Component 6	-0.067	0.085	0.004	-0.112	-0.036	-0.164	-0.075	-0.016	-0.103	-0.031	-0.032	0.063	-0.123	-0.125	-0.136	0.118	0.202	-0.083	0.044	0.003	-0.086	0.18	-0.041	0.007	-0.04	-0.145	-0.014	1	0.051	0.044	0.026	0.035	-0.009	-0.137	0.003	0.088	-0.11	-0.056	-0.002	0.159	-0.006	-0.077	-0.034	-0.125	0.029	-0.122	0.078		0.04
Principal Component 7	0.058	0.076	-0.006	0.157	0.084	0.116	0.13	0.153	0.126	0.149	0.08	-0.119	0.039	0.126	0.064	0.145	0.017	0.105	-0.004	0.191	0.038	-0.149	-0.006	-0.038	0.069	0.002	-0.078	0.051	1	0.072	-0.102	0.164	-0.007	-0.306	0.085	-0.006	0.065	-0.13	0.423	-0.083	0.062	-0.05	0.105	0.126	0.025	-0.102	-0.064		-0.104
Age	-0.014	0.296	0.249	0.113	0.167	-0.012	0.16	0.173	0.055	0.038	0.173	-0.082	0.036	0.066	-0.136	0.039	-0.13	0.082	0.141	0.142	0.07	0.129	-0.096	-0.097	-0.02	0.117	0.163	0.044	0.072	1	0.047	-0.083	-0.003	0.104	-0.122	0.071	0.159	0.009	0.234	-0.169	-0.052	-0.312	0.163	0.019	0.073	-0.155	-0.069		0.124
Gender binary	-0.076	0.05	0.164	0.148	0.048	0.033	0.06	-0.143	0.032	-0.006	0.048	0.108	0.184	-0.069	0.144	0.005	0.155	0.095	-0.011	-0.024	-0.168	0.193	-0.008	0.127	-0.067	0.054	-0.204	0.026	-0.102	0.047	1	0.037	0.26	0.085	-0.109	-0.078	0.12	-0.045	-0.007	0.024	0.097	0.037	-0.103	-0.119	-0.039	0.017	-0.097		-0.015
Smoking 1-4	0.089	0.094	-0.041	0.108	0.067	0.113	0.139	0.025	0.131	0.07	0.061	-0.058	0.111	0.099	0.129	0.03	-0.062	0.083	0.052	0.089	-0.072	-0.146	-0.072	0.021	0.066	0.032	0.08	0.035	0.164	-0.083	0.037	1	0.093	-0.117	0.129	-0.286	0.168	-0.003	0.006	-0.024	-0.107	0.394	-0.254	-0.13	0.025	-0.141	0.112		-0.138
Smoking PY	-0.144	-0.146	-0.11	-0.144	-0.236	-0.205	-0.004	-0.046	-0.145	-0.114	-0.236	0.195	-0.078	-0.169	-0.101	-0.272	-0.134	-0.194	-0.166	0.016	0.138	0.127	-0.002	-0.033	0.042	0.019	-0.089	-0.009	-0.007	-0.003	0.26	0.093	1	0.035	0.192	-0.142	0.197	0.09	0.114	-0.078	0.016	-0.18	-0.152	-0.114	0.112	0.031	0.086		-0.053
BMI	-0.171	-0.171	-0.049	-0.058	0.018	-0.239	-0.143	-0.013	-0.138	-0.086	-0.002	-0.167	-0.087	-0.059	-0.323	-0.17	-0.045	-0.041	-0.164	-0.075	0.006	0.058	-0.059	-0.009	0.051	0.093	0.071	-0.137	-0.206	0.104	0.085	-0.117	0.035	1	-0.121	-0.019	-0.081	0.204	0.066	-0.098	-0.234	-0.098	-0.071	0.02	-0.036	0.056	0		0.004
CAT score	0.076	-0.025	-0.084	-0.08	-0.072	-0.03	-0.113	0.088	-0.055	0.002	-0.108	0.181	-0.188	-0.067	-0.058	-0.009	-0.063	-0.026	0.097	0.06	0.1	-0.158	-0.104	0.108	0.135	0.05	0.006	0.003	0.085	-0.122	-0.109	0.129	0.192	-0.121	1	-0.044	0.164	-0.113	-0.271	0.276	0.105	0.17	-0.182	-0.073	0.129	0.11	0.135		0.03
FEV1%	-0.565	0.31	0.078	0.002	-0.078	-0.435	0.305	-0.241	-0.374	-0.329	-0.007	-0.328	-0.041	-0.349	-0.114	-0.43	-0.542	-0.016	-0.014	0.09	-0.019	0.264	-0.102	-0.213	0.131	0.1	0.1	0.088	-0.006	0.071	-0.078	-0.286	-0.142	-0.019	-0.044	1	-0.524	0.177	-0.031	-0.005	-0.242	-0.17	-0.108	0.351	-0.202	-0.137	-0.135		0.03
COPD	0.06	-0.141	0.044	0.095	0.046	0.086	0.006	0.155	0.12	0.143	-0.052	0.104	0.044	0.097	0.108	0.222	0.229	0.061	-0.078	-0.083	0.023	-0.079	-0.062	0.04	-0.025	-0.026	0.182	-0.11	0.065	0.159	0.12	0.168	0.197	-0.081	0.164	-0.524	1	-0.122	0.068	0.014	0.135	0.107	0.082	-0.259	0.006	0.115	0.003		0.013
OS	-0.388	-0.355	-0.383	-0.407	-0.406	-0.377	-0.411	-0.349	-0.409	-0.354	-0.444	-0.362	-0.365	-0.371	-0.477	-0.341	-0.376	-0.342	-0.367	-0.343	0.342	0.351	-0.193	0.133	-0.072	0.023	-0.058	-0.056	-0.13	0.009	-0.045	-0.003	0.09	0.204	-0.113	0.177	-0.122	1	0.719	-0.481	0.009	-0.036	0.067	0.273	0.386	-0.106	-0.156		0
Response binary 12 weeks	-0.273	-0.267	-0.449	-0.316	-0.226	-0.246	-0.405	-0.327	-0.261	-0.213	-0.353	-0.152	-0.357	-0.169	-0.235	-0.26	-0.087	-0.289	-0.199	-0.221	0.244	0.41	0.109	0.088	0.022	-0.03	0.038	-0.002	0.223	0.234	-0.007	0.006	0.114	0.066	-0.271	-0.031	0.068	0.719	1	-0.629	0.139	-0.028	0.031	0.145	0.206	-0.082	-0.031		0.022
Pseudoprogression	-0.154	0.044	-0.043	0.014	-0.032	-0.21	-0.043	-0.095	-0.068	-0.117	-0.029	0.051	0.029	0.009	-0.022	-0.094	0.16	-0.016	-0.013	-0.067	0.008	0.006	-0.002	0.107	0.07	0.043	-0.385	-0.006	0.062	-0.052	0.097	-0.107	0.016	-0.334	0.105	-0.242	0.135	0.009	0.139	0.171	1	0.024	-0.042	-0.251	-0.076	0.313	-0.08		-0.118
Toxicity binary	0.181	0.047	-0.12	-0.037	0.014	0.278	0.034	0.048	0.088	0.042	0.028	-0.052	0.037	0.032	0.073	0.111	0.084	-0.029	0.172	0.047	-0.124	0.046	0.055	0.008	-0.012	0.042	0.257	-0.077	-0.05	-0.312	0.037	0.394	-0.18	-0.098	0.17	-0.17	0.107	-0.036	-0.028	0.34	0.024	1	-0.819	-0.035	0.242	0.044	-0.031		-0.274
Toxicity grade	-0.113	-0.179	0.032	-0.08	-0.03	-0.178	-0.129	-0.121	-0.101	-0.077	-0.04	-0.042	-0.101	0.002	-0.07	-0.053	-0.08	-0.058	-0.179	-0.118	0.16	0.075	-0.1	0.096	-0.041	0.027	-0.068	-0.034	0.105	0.163	-0.103	-0.254	-0.152	-0.071	-0.182	-0.108	0.082	0.067	0.031	-0.1	-0.042	-0.819	1	0.086	0.054	0.039	0.073		-0.03
PDL1_50	-0.036	-0.123	-0.065	-0.096	-0.006	-0.03	-0.174	-0.05	-0.097	-0.033	-0.003	-0.224	-0.224	-0.048	0.012	-0.06	-0.229	-0.007	0.041	0.001	0.317	0.086	0.176	-0.081	0.044	0.005	0.12	-0.125	0.126	0.019	-0.119	-0.13	-0.114	0.02	-0.073	0.351	-0.259	0.273	0.145	-0.258	-0.251	-0.035	0.086	1	0.652	0.014	-0.073		0.079
PDL1_1	-0.042	-0.421	-0.352	-0.538	-0.375	-0.251	-0.463	-0.167	-0.431	-0.374	-0.369	0.088	-0.517	-0.461	0.052	-0.392	-0.36	-0.414	-0.107	-0.253	0.389	0.309	0.073	0.074	0.128	-0.006	0.181	0.029	0.025	0.073	-0.039	0.025	0.112	-0.036	0.129	-0.202	0.006	0.386	0.206	-0.238	-0.076	0.242	0.054	0.652	1	-0.312	0.053		-0.116
Line of immunotherapy	0.321	0.024	0.056	0.042	0.074	0.225	-0.136	0.157	0.136	0.187	0.008	0.245	-0.089	0.188	0.005	0.17	0.244	0.011	0.029	-0.036	0.03	-0.133	0.053	0.071	-0.063	-0.045	-0.131	-0.122	-0.102	-0.155	0.017	-0.141	0.031	0.056	0.11	-0.137	0.115	-0.106	-0.082	0.128	0.213	0.044	0.039	0.014	-0.312	1	-0.015		0.038
Before therapy Antibiotic	0.146	-0.098	-0.077	-0.149	-0.116	-0.044	-0.138	0.14	-0.034	0.082	-0.128	0.276	-0.117	0.03	-0.026	-0.061	-0.014	-0.148	-0.117	-0.03	0.202	-0.144	-0.082	0.153	-0.15	0.025	0.087	0.078	-0.064	-0.069	-0.097	0.112	0.086	0	0.135	-0.135	0.003	-0.156	-0.031	-0.003	-0.08	-0.031	0.073	-0.073	0.053	-0.015	1		-0.044
Before therapy Antifungal
Before therapy Steroids	0.06	-0.164	0.006	-0.09	-0.044	-0.057	-0.069	0.08	-0.004	0.061	-0.06	0.058	-0.082	0.084	0.177	-0.072	0.112	-0.096	-0.196	-0.17	0.044	-0.152	0.128	-0.063	-0.114	-0.151	0.082	0.04	-0.104	0.124	-0.015	-0.138	-0.053	0.004	0.03	0.03	0.013	0	0.022	-0.044	-0.118	-0.274	-0.03	0.079	-0.116	0.038	-0.044		1
Before therapy PPI or H blocker	0.252	0.029	-0.013	0.051	0.08	0.037	0.109	0.345	0.194	0.267	0.081	0.129	0.078	0.101	0.052	0.03	0.059	0.104	0.098	0.138	0.122	-0.025	0.066	0.059	0.116	-0.107	-0.08	0.058	-0.106	0.102	0.028	-0.19	0.017	-0.014	0.098	0.053	0.071	-0.021	-0.121	-0.003	-0.021	-0.186	0	0.034	0.027	0.03	0.189		0.303
Before therapy Supplement	0.188	0.052	0.264	0.121	0.177	0.182	-0.016	0.243	0.184	0.212	0.195	-0.072	0.157	0.179	0.122	0.242	0.055	0.14	0.179	0.057	0.005	0.049	-0.125	0.141	0.058	-0.029	0.038	-0.039	0.057	-0.046	0.019	-0.19	-0.158	0.01	-0.114	0.046	-0.129	0.048	0.059	-0.079	0.005	-0.048	-0.018	0.141	-0.044	0.127	-0.031		0.071
After therapy Antibiotic	-0.046	-0.016	-0.069	-0.069	0.052	0.033	-0.034	-0.251	-0.108	-0.142	-0.048	-0.147	-0.23	-0.088	0.054	-0.065	0.221	-0.089	0.004	-0.052	-0.052	0.12	0.019	0.172	-0.045	-0.024	0.027	0.071	0.048	0.096	-0.041	-0.008	-0.033	0.09	0.078	0.067	0.086	-0.044	-0.013	0.1	-0.07	-0.066	0.009	-0.114	-0.155	0.032	-0.017		0.025
After therapy Antifungal																														0.101	-0.092	-0.02	0.02	0.003	0.015	0.04	0.034		0.041	-0.069			0.161		0.048	-0.071	-0.042		-0.041
After therapy Steroids	0.052	0.096	-0.167	-0.159	-0.109	-0.063	-0.108	0.064	-0.045	-0.069	-0.119	-0.01	-0.145	0.032	0.145	-0.172	-0.011	-0.178	-0.087	-0.117	-0.03	0.02	0.03	-0.039	0.03	-0.066	0.15	0.075	0.019	0.169	0.047	-0.014	0.033	-0.102	-0.143	-0.006	-0.002	-0.079	-0.009	0.107	-0.024	-0.204	0.102	-0.096	-0.068	-0.003	0.043		0.305
After therapy PPI or H blocker	0.076	0.243	0.138	0.227	0.232	0.016	0.312	0.364	0.199	0.253	0.249	0.081	0.122	0.051	0.137	0.06	0.041	0.261	0.274	0.292	-0.092	0.097	0	0.071	0.186	-0.112	0.148	-0.059	-0.111	0.224	0.022	-0.169	0.026	0.012	-0.023	0.042	0.152	-0.048	-0.066	0.001	-0.061	-0.173	0.084	-0.086	0.023	-0.094	-0.121		0.18
After therapy Supplement	-0.003	0.082	0.227	0.158	0.152	-0.058	0.235	0.143	0.084	0.025	0.256	0.096	0.115	0.102	0.222	0.082	-0.146	0.213	0.209	0.224	-0.014	0.123	-0.062	0.148	-0.045	-0.193	0	0.109	0.175	0.104	0.006	-0.115	-0.136	-0.097	-0.071	0.223	-0.138	-0.054	0.006	0.033	-0.003	-0.085	0.072	0.046	-0.056	-0.043	-0.096		0.068
[truncated: 7 more columns]

## Sheet: p-values of the correlations
	s__Cortinarius_davemallochii	c\_\_Tremellomycetes_unclassified	s__Helotiales_sp	s__Chaetosphaeriales_sp	o\_\_Trechisporales_unclassified	f\_\_Thelephoraceae_unclassified	g\_\_Hyphodiscus_unclassified	g\_\_Coniochaeta_unclassified	s__Arachnopeziza_aurelia	s__Serendipitaceae_sp	s__Clavaria_argillacea	s__Clostridium_perfringens	f\_\_Lichtheimiaceae_unclassified	s__Meliniomyces_variabilis	s__Enterococcus_faecium	o\_\_Helotiales_unclassified	s__Clostridium_celatum	s__Acephala_sp	s__Sebacinaceae_sp	s__Pezoloma_ericae	s__Bacteroides_dorei	s__Parabacteroides_distasonis	Principal Component 1	Principal Component 2	Principal Component 3	Principal Component 4	Principal Component 5	Principal Component 6	Principal Component 7	Age	Gender binary	Smoking 1-4	Smoking PY	BMI	CAT score	FEV1%	COPD	OS	Response binary 12 weeks	Response binary	Pseudoprogression	Toxicity binary	Toxicity grade	PDL1_50	PDL1_1	Line of immunotherapy	Before therapy Antibiotic	Before therapy Antifungal	Before therapy Steroids
s__Cortinarius_davemallochii	0	0.052	0.108	0.001	0	0	0.106	0	0	0	0.001	0.023	0.067	0	0.181	0	0	0	0	0	0.139	0.108	0.398	0.319	0.75	0.25	0.742	0.68	0.722	0.935	0.568	0.517	0.323	0.221	0.589	0.004	0.655	0.003	0.042	0.118	0.277	0.175	0.398	0.787	0.832	0.014	0.282		0.663
c\_\_Tremellomycetes_unclassified	0.052	0	0.002	0	0	0.007	0.001	0.036	0.003	0.02	0	0.751	0.003	0.062	0.694	0.008	0.265	0.004	0	0	0.079	0.754	0.82	0.793	0.514	0.973	0.74	0.603	0.643	0.08	0.71	0.496	0.318	0.221	0.857	0.14	0.291	0.006	0.046	0.121	0.755	0.726	0.179	0.358	0.026	0.859	0.474		0.228
s__Helotiales_sp	0.108	0.002	0	0	0	0.025	0	0.001	0	0.002	0	0.474	0	0.002	0.092	0	0.407	0	0.006	0.001	0.129	0.372	0.872	0.625	0.409	0.141	0.079	0.98	0.972	0.143	0.219	0.769	0.451	0.725	0.551	0.717	0.741	0.003	0.001	0.038	0.76	0.369	0.811	0.629	0.066	0.678	0.571		0.967
s__Chaetosphaeriales_sp	0.001	0	0	0	0	0	0	0	0	0	0	0.196	0	0	0.07	0	0.034	0	0	0	0	0.11	0.55	0.163	0.682	0.794	0.231	0.49	0.334	0.511	0.266	0.433	0.322	0.679	0.571	0.991	0.478	0.002	0.018	0.028	0.921	0.781	0.548	0.472	0.003	0.755	0.272		0.508
o\_\_Trechisporales_unclassified	0	0	0	0	0	0	0	0	0	0	0	0.255	0.011	0	0.048	0	0.015	0	0	0	0.013	0.938	0.85	0.565	0.379	0.409	0.171	0.824	0.607	0.33	0.721	0.627	0.102	0.9	0.608	0.716	0.734	0.002	0.094	0.081	0.822	0.917	0.822	0.962	0.049	0.581	0.394		0.75
f\_\_Thelephoraceae_unclassified	0	0.007	0.025	0	0	0	0.013	0	0	0	0	0.135	0.001	0	0.143	0	0.001	0	0	0	0.028	0.402	0.38	0.514	0.456	0.191	0.85	0.312	0.475	0.943	0.805	0.413	0.158	0.085	0.829	0.034	0.52	0.004	0.067	0.114	0.135	0.035	0.18	0.826	0.197	0.089	0.747		0.675
g\_\_Hyphodiscus_unclassified	0.106	0.001	0	0	0	0.013	0	0	0	0	0	0.376	0	0.001	0.051	0	0.339	0	0.001	0	0.042	0.145	0.788	0.405	0.719	0.645	0.207	0.645	0.425	0.352	0.653	0.311	0.978	0.306	0.419	0.147	0.962	0.001	0.002	0.002	0.763	0.8	0.333	0.192	0.013	0.31	0.309		0.614
g\_\_Coniochaeta_unclassified	0	0.036	0.001	0	0	0	0	0	0	0	0	0.072	0.005	0	0.346	0	0.029	0	0	0	0.458	0.126	0.909	0.645	0.636	0.219	0.342	0.92	0.347	0.314	0.285	0.855	0.753	0.925	0.531	0.256	0.244	0.007	0.014	0.239	0.502	0.719	0.367	0.71	0.395	0.24	0.303		0.556
s__Arachnopeziza_aurelia	0	0.003	0	0	0	0	0	0	0	0	0	0.076	0	0	0.134	0	0.005	0	0	0	0.006	0.031	0.969	0.877	0.423	0.366	0.426	0.528	0.438	0.749	0.811	0.34	0.319	0.323	0.696	0.072	0.368	0.001	0.052	0.063	0.633	0.51	0.451	0.471	0.022	0.307	0.802		0.979
s__Serendipitaceae_sp	0	0.02	0.002	0	0	0	0	0	0	0	0	0.012	0	0	0.293	0	0.002	0	0	0	0.046	0.066	0.984	0.697	0.348	0.376	0.485	0.85	0.358	0.828	0.966	0.611	0.434	0.542	0.987	0.116	0.283	0.006	0.114	0.071	0.409	0.752	0.564	0.805	0.05	0.161	0.55		0.657
s__Clavaria_argillacea	0.001	0	0	0	0	0	0	0	0	0	0	0.574	0	0	0.047	0	0.09	0	0	0	0.018	0.92	0.847	0.588	0.357	0.401	0.174	0.846	0.623	0.313	0.719	0.656	0.103	0.989	0.44	0.974	0.699	0	0.008	0.057	0.84	0.836	0.767	0.982	0.054	0.953	0.348		0.66
s__Clostridium_perfringens	0.023	0.751	0.474	0.196	0.255	0.135	0.376	0.072	0.076	0.012	0.574	0	0.504	0.568	0.152	0.234	0.013	0.274	0.143	0.09	0.938	0.987	0.047	0.861	0.94	0.867	0.075	0.698	0.466	0.633	0.418	0.675	0.18	0.231	0.196	0.118	0.438	0.005	0.262	0.12	0.719	0.696	0.753	0.092	0.656	0.064	0.04		0.669
f\_\_Lichtheimiaceae_unclassified	0.067	0.003	0	0	0.011	0.001	0	0.005	0	0	0	0.504	0	0	0.243	0	0.603	0	0.004	0	0.004	0.056	0.521	0.38	0.689	0.972	0.771	0.448	0.811	0.836	0.167	0.419	0.593	0.535	0.178	0.849	0.74	0.005	0.007	0.153	0.836	0.78	0.453	0.092	0.005	0.509	0.389		0.549
s__Meliniomyces_variabilis	0	0.062	0.002	0	0	0	0.001	0	0	0	0	0.568	0	0	0.152	0	0.043	0	0	0	0.052	0.045	0.897	0.785	0.61	0.334	0.297	0.442	0.439	0.701	0.607	0.472	0.247	0.677	0.635	0.095	0.468	0.004	0.214	0.108	0.947	0.812	0.989	0.722	0.014	0.158	0.824		0.537
s__Enterococcus_faecium	0.181	0.694	0.092	0.07	0.048	0.143	0.051	0.346	0.134	0.293	0.047	0.152	0.243	0.152	0	0.848	0.146	0.151	0.153	0.222	0.315	0.404	0.727	0.626	0.053	0.385	0.916	0.403	0.693	0.429	0.282	0.348	0.492	0.018	0.678	0.596	0.42	0	0.082	0.127	0.879	0.585	0.6	0.93	0.794	0.972	0.85		0.192
o\_\_Helotiales_unclassified	0	0.008	0	0	0	0	0	0	0	0	0	0.234	0	0	0.848	0	0.004	0	0	0	0.048	0.184	0.686	0.763	0.026	0.534	0.166	0.47	0.373	0.819	0.969	0.829	0.059	0.224	0.947	0.036	0.094	0.009	0.053	0.119	0.508	0.406	0.695	0.654	0.039	0.201	0.653		0.6
s__Clostridium_celatum	0	0.265	0.407	0.034	0.015	0.001	0.339	0.029	0.005	0.002	0.09	0.013	0.603	0.043	0.146	0.004	0	0.08	0.014	0.061	0.192	0.939	0.358	0.876	0.64	0.941	0.612	0.211	0.915	0.451	0.247	0.651	0.36	0.747	0.655	0.006	0.083	0.004	0.525	0.004	0.256	0.528	0.552	0.084	0.06	0.065	0.921		0.41
s__Acephala_sp	0	0.004	0	0	0	0	0	0	0	0	0	0.274	0	0	0.151	0	0.08	0	0	0	0	0.102	0.583	0.294	0.439	0.595	0.208	0.613	0.519	0.635	0.478	0.545	0.183	0.772	0.853	0.94	0.647	0.009	0.031	0.103	0.911	0.829	0.666	0.958	0.029	0.933	0.277		0.479
s__Sebacinaceae_sp	0	0	0.006	0	0	0	0.001	0	0	0	0	0.143	0.004	0	0.153	0	0.014	0	0	0	0	0.909	0.867	0.88	0.231	0.454	0.468	0.787	0.982	0.412	0.935	0.704	0.254	0.24	0.489	0.947	0.563	0.005	0.141	0.141	0.926	0.197	0.179	0.758	0.589	0.829	0.389		0.147
s__Pezoloma_ericae	0	0	0.001	0	0	0	0	0	0	0	0	0.09	0	0	0.222	0	0.061	0	0	0	0.001	0.696	0.727	0.449	0.337	0.63	0.252	0.986	0.238	0.41	0.858	0.519	0.912	0.593	0.668	0.677	0.537	0.008	0.101	0.113	0.635	0.726	0.377	0.997	0.195	0.786	0.826		0.209
s__Bacteroides_dorei	0.139	0.079	0.129	0	0.013	0.028	0.042	0.458	0.006	0.046	0.018	0.938	0.004	0.052	0.315	0.048	0.192	0	0	0.001	0	0.265	0.349	0.981	0.21	0.574	0.973	0.598	0.817	0.683	0.208	0.6	0.343	0.965	0.476	0.928	0.862	0.009	0.071	0.234	0.957	0.352	0.23	0.015	0.041	0.825	0.136		0.747
s__Parabacteroides_distasonis	0.108	0.754	0.372	0.11	0.938	0.402	0.145	0.126	0.031	0.066	0.92	0.987	0.056	0.045	0.404	0.184	0.939	0.102	0.909	0.696	0.265	0	0.544	0.181	0.725	0.857	0.812	0.267	0.36	0.454	0.146	0.288	0.384	0.678	0.257	0.212	0.557	0.007	0.002	0.061	0.966	0.733	0.577	0.519	0.109	0.319	0.291		0.263
Principal Component 1	0.398	0.82	0.872	0.55	0.85	0.38	0.788	0.909	0.969	0.984	0.847	0.047	0.521	0.897	0.727	0.686	0.358	0.583	0.867	0.727	0.349	0.544	0	0.99	0.345	0.046	0.409	0.646	0.95	0.369	0.928	0.431	0.987	0.53	0.274	0.456	0.502	0.234	0.242	0.815	0.986	0.734	0.313	0.217	0.521	0.562	0.382		0.169
Principal Component 2	0.319	0.793	0.625	0.163	0.565	0.514	0.405	0.645	0.877	0.697	0.588	0.861	0.38	0.785	0.626	0.763	0.876	0.294	0.88	0.449	0.981	0.181	0.99	0	0.093	0.08	0.044	0.938	0.671	0.365	0.152	0.814	0.732	0.921	0.255	0.115	0.667	0.413	0.343	0.273	0.291	0.96	0.33	0.573	0.511	0.432	0.103		0.505
Principal Component 3	0.75	0.514	0.409	0.682	0.379	0.456	0.719	0.636	0.423	0.348	0.357	0.94	0.689	0.61	0.053	0.026	0.64	0.439	0.231	0.337	0.21	0.725	0.345	0.093	0	0.878	0.009	0.653	0.434	0.854	0.45	0.469	0.663	0.584	0.154	0.337	0.788	0.66	0.816	0.194	0.49	0.942	0.678	0.761	0.258	0.49	0.109		0.222
Principal Component 4	0.25	0.973	0.141	0.794	0.409	0.191	0.645	0.219	0.366	0.376	0.401	0.867	0.972	0.334	0.385	0.534	0.941	0.595	0.454	0.63	0.574	0.857	0.046	0.08	0.878	0	0.432	0.101	0.983	0.276	0.545	0.731	0.845	0.32	0.602	0.463	0.777	0.89	0.747	0.25	0.67	0.796	0.782	0.973	0.959	0.617	0.791		0.106
Principal Component 5	0.742	0.74	0.079	0.231	0.171	0.85	0.207	0.342	0.426	0.485	0.174	0.075	0.771	0.297	0.916	0.166	0.612	0.208	0.468	0.252	0.973	0.812	0.409	0.044	0.009	0.432	0	0.873	0.381	0.128	0.021	0.379	0.357	0.448	0.95	0.463	0.045	0.723	0.681	0.59	0.004	0.11	0.496	0.403	0.108	0.149	0.354		0.383
Principal Component 6	0.68	0.603	0.98	0.49	0.824	0.312	0.645	0.92	0.528	0.85	0.846	0.698	0.448	0.442	0.403	0.47	0.211	0.613	0.787	0.986	0.598	0.267	0.646	0.938	0.653	0.101	0.873	0	0.569	0.684	0.769	0.702	0.926	0.144	0.973	0.517	0.229	0.731	0.979	0.091	0.949	0.636	0.734	0.38	0.801	0.18	0.407		0.667
Principal Component 7	0.722	0.643	0.972	0.334	0.607	0.475	0.425	0.347	0.438	0.358	0.623	0.466	0.811	0.439	0.693	0.373	0.915	0.519	0.982	0.238	0.817	0.36	0.95	0.671	0.434	0.983	0.381	0.569	0	0.501	0.248	0.072	0.942	0.026	0.37	0.966	0.477	0.425	0.015	0.381	0.541	0.758	0.289	0.376	0.825	0.261	0.496		0.268
Age	0.935	0.08	0.143	0.511	0.33	0.943	0.352	0.314	0.749	0.828	0.313	0.633	0.836	0.701	0.429	0.819	0.451	0.635	0.412	0.41	0.683	0.454	0.369	0.365	0.854	0.276	0.128	0.684	0.501	0	0.596	0.359	0.978	0.254	0.191	0.542	0.072	0.959	0.009	0.063	0.587	0.064	0.09	0.901	0.515	0.079	0.441		0.165
Gender binary	0.568	0.71	0.219	0.266	0.721	0.805	0.653	0.285	0.811	0.966	0.719	0.418	0.167	0.607	0.282	0.969	0.247	0.478	0.935	0.858	0.208	0.146	0.928	0.152	0.45	0.545	0.021	0.769	0.248	0.596	0	0.608	0	0.255	0.147	0.47	0.094	0.735	0.919	0.742	0.227	0.783	0.185	0.322	0.666	0.816	0.195		0.841
Smoking 1-4	0.517	0.496	0.769	0.433	0.627	0.413	0.311	0.855	0.34	0.611	0.656	0.675	0.419	0.472	0.348	0.829	0.651	0.545	0.704	0.519	0.6	0.288	0.431	0.814	0.469	0.731	0.379	0.702	0.072	0.359	0.608	0	0.217	0.115	0.087	0.011	0.024	0.984	0.941	0.754	0.195	0.003	0.001	0.296	0.792	0.057	0.146		0.073
Smoking PY	0.323	0.318	0.451	0.322	0.102	0.158	0.978	0.753	0.319	0.434	0.103	0.18	0.593	0.247	0.492	0.059	0.36	0.183	0.254	0.912	0.343	0.384	0.987	0.732	0.663	0.845	0.357	0.926	0.942	0.978	0	0.217	0	0.653	0.013	0.223	0.01	0.539	0.15	0.332	0.855	0.216	0.068	0.387	0.25	0.688	0.284		0.51
BMI	0.221	0.221	0.725	0.679	0.9	0.085	0.306	0.925	0.323	0.542	0.989	0.231	0.535	0.677	0.018	0.224	0.747	0.772	0.24	0.593	0.965	0.678	0.53	0.921	0.584	0.32	0.448	0.144	0.026	0.254	0.255	0.115	0.653	0	0.11	0.866	0.285	0.144	0.394	0.207	0.005	0.484	0.386	0.874	0.706	0.461	0.996		0.955
CAT score	0.589	0.857	0.551	0.571	0.608	0.829	0.419	0.531	0.696	0.987	0.44	0.196	0.178	0.635	0.678	0.947	0.655	0.853	0.489	0.668	0.476	0.257	0.274	0.255	0.154	0.602	0.95	0.973	0.37	0.191	0.147	0.087	0.013	0.11	0	0.705	0.033	0.42	0	0	0.218	0.222	0.027	0.567	0.191	0.152	0.089		0.711
FEV1%	0.004	0.14	0.717	0.991	0.716	0.034	0.147	0.256	0.072	0.116	0.974	0.118	0.849	0.095	0.596	0.036	0.006	0.94	0.947	0.677	0.928	0.212	0.456	0.115	0.337	0.463	0.463	0.517	0.966	0.542	0.47	0.011	0.223	0.866	0.705	0	0	0.407	0.779	0.967	0.042	0.428	0.343	0.062	0.124	0.207	0.23		0.789
COPD	0.655	0.291	0.741	0.478	0.734	0.52	0.962	0.244	0.368	0.283	0.699	0.438	0.74	0.468	0.42	0.094	0.083	0.647	0.563	0.537	0.862	0.557	0.502	0.667	0.788	0.777	0.045	0.229	0.477	0.072	0.094	0.024	0.01	0.285	0.033	0	0	0.363	0.36	0.848	0.095	0.422	0.295	0.029	0.949	0.115	0.966		0.861
OS	0.003	0.006	0.003	0.002	0.002	0.004	0.001	0.007	0.001	0.006	0	0.005	0.005	0.004	0	0.009	0.004	0.009	0.005	0.008	0.009	0.007	0.234	0.413	0.66	0.89	0.723	0.731	0.425	0.959	0.735	0.984	0.539	0.144	0.42	0.407	0.363	0	0	0	0.948	0.79	0.616	0.038	0.042	0.429	0.251		1
Response binary 12 weeks	0.042	0.046	0.001	0.018	0.094	0.067	0.002	0.014	0.052	0.114	0.008	0.262	0.007	0.214	0.082	0.053	0.525	0.031	0.141	0.101	0.071	0.002	0.242	0.343	0.816	0.747	0.681	0.979	0.015	0.009	0.919	0.941	0.15	0.394	0	0.779	0.36	0	0	0	0.082	0.837	0.693	0.233	0.025	0.262	0.694		0.775
Pseudoprogression	0.277	0.755	0.76	0.921	0.822	0.135	0.763	0.502	0.633	0.409	0.84	0.719	0.836	0.947	0.879	0.508	0.256	0.911	0.926	0.635	0.957	0.966	0.986	0.291	0.49	0.67	0.004	0.949	0.541	0.587	0.227	0.195	0.855	0.005	0.218	0.042	0.095	0.948	0.082	0.035	0	0.867	0.621	0.049	0.45	0.007	0.347		0.159
Toxicity binary	0.175	0.726	0.369	0.781	0.917	0.035	0.8	0.719	0.51	0.752	0.836	0.696	0.78	0.812	0.585	0.406	0.528	0.829	0.197	0.726	0.352	0.733	0.734	0.96	0.942	0.796	0.11	0.636	0.758	0.064	0.783	0.003	0.216	0.484	0.222	0.428	0.422	0.79	0.837	0.01	0.867	0	0	0.792	0.215	0.743	0.82		0.041
Toxicity grade	0.398	0.179	0.811	0.548	0.822	0.18	0.333	0.367	0.451	0.564	0.767	0.753	0.453	0.989	0.6	0.695	0.552	0.666	0.179	0.377	0.23	0.577	0.313	0.33	0.678	0.782	0.496	0.734	0.289	0.09	0.185	0.001	0.068	0.386	0.027	0.343	0.295	0.616	0.693	0.22	0.621	0	0	0.48	0.58	0.619	0.379		0.718
PDL1_50	0.787	0.358	0.629	0.472	0.962	0.826	0.192	0.71	0.471	0.805	0.982	0.092	0.092	0.722	0.93	0.654	0.084	0.958	0.758	0.997	0.015	0.519	0.217	0.573	0.761	0.973	0.403	0.38	0.376	0.901	0.322	0.296	0.387	0.874	0.567	0.062	0.029	0.038	0.233	0.032	0.049	0.792	0.48	0	0	0.906	0.56		0.527
PDL1_1	0.832	0.026	0.066	0.003	0.049	0.197	0.013	0.395	0.022	0.05	0.054	0.656	0.005	0.014	0.794	0.039	0.06	0.029	0.589	0.195	0.041	0.109	0.521	0.511	0.258	0.959	0.108	0.801	0.825	0.515	0.666	0.792	0.25	0.706	0.191	0.124	0.949	0.042	0.025	0.012	0.45	0.215	0.58	0	0	0	0.589		0.232
Line of immunotherapy	0.014	0.859	0.678	0.755	0.581	0.089	0.31	0.24	0.307	0.161	0.953	0.064	0.509	0.158	0.972	0.201	0.065	0.933	0.829	0.786	0.825	0.319	0.562	0.432	0.49	0.617	0.149	0.18	0.261	0.079	0.816	0.057	0.688	0.461	0.152	0.207	0.115	0.429	0.262	0.085	0.007	0.743	0.619	0.906	0	0	0.847		0.62
Before therapy Antibiotic	0.282	0.474	0.571	0.272	0.394	0.747	0.309	0.303	0.802	0.55	0.348	0.04	0.389	0.824	0.85	0.653	0.921	0.277	0.389	0.826	0.136	0.291	0.382	0.103	0.109	0.791	0.354	0.407	0.496	0.441	0.195	0.146	0.284	0.996	0.089	0.23	0.966	0.251	0.694	0.973	0.347	0.82	0.379	0.56	0.589	0.847	0		0.56
Before therapy Antifungal
Before therapy Steroids	0.663	0.228	0.967	0.508	0.75	0.675	0.614	0.556	0.979	0.657	0.66	0.669	0.549	0.537	0.192	0.6	0.41	0.479	0.147	0.209	0.747	0.263	0.169	0.505	0.222	0.106	0.383	0.667	0.268	0.165	0.841	0.073	0.51	0.955	0.711	0.789	0.861	1	0.775	0.578	0.159	0.041	0.718	0.527	0.232	0.62	0.56		0
Before therapy PPI or H blocker	0.06	0.834	0.924	0.708	0.558	0.787	0.423	0.009	0.152	0.046	0.555	0.342	0.569	0.46	0.704	0.825	0.665	0.446	0.474	0.311	0.372	0.854	0.481	0.531	0.216	0.253	0.394	0.538	0.256	0.252	0.71	0.013	0.831	0.855	0.218	0.635	0.355	0.88	0.122	0.974	0.802	0.171	1	0.787	0.779	0.696	0.011		0
Before therapy Supplement	0.164	0.701	0.049	0.373	0.191	0.179	0.909	0.071	0.174	0.116	0.149	0.6	0.248	0.187	0.369	0.072	0.685	0.302	0.186	0.676	0.973	0.717	0.178	0.129	0.533	0.755	0.686	0.675	0.542	0.609	0.796	0.013	0.047	0.903	0.151	0.682	0.09	0.727	0.454	0.314	0.948	0.727	0.831	0.254	0.655	0.097	0.678		0.347
After therapy Antibiotic	0.74	0.911	0.618	0.622	0.706	0.812	0.808	0.067	0.436	0.306	0.729	0.288	0.094	0.526	0.698	0.64	0.108	0.522	0.98	0.707	0.707	0.389	0.846	0.074	0.641	0.804	0.784	0.466	0.619	0.296	0.593	0.923	0.688	0.261	0.34	0.558	0.275	0.75	0.876	0.219	0.414	0.635	0.918	0.373	0.121	0.684	0.823		0.752
After therapy Antifungal																														0.27	0.233	0.797	0.813	0.972	0.859	0.728	0.671		0.614	0.395			0.054		0.635	0.37	0.592		0.593
After therapy Steroids	0.707	0.49	0.227	0.252	0.433	0.651	0.437	0.647	0.746	0.619	0.393	0.944	0.295	0.82	0.296	0.214	0.939	0.198	0.533	0.4	0.827	0.883	0.753	0.689	0.758	0.493	0.117	0.436	0.848	0.062	0.544	0.865	0.694	0.203	0.082	0.958	0.984	0.571	0.907	0.187	0.779	0.139	0.224	0.453	0.499	0.968	0.576		0
After therapy PPI or H blocker	0.584	0.077	0.321	0.098	0.092	0.906	0.022	0.007	0.148	0.065	0.069	0.56	0.38	0.714	0.322	0.667	0.768	0.057	0.045	0.032	0.506	0.484	0.998	0.462	0.052	0.246	0.123	0.544	0.247	0.013	0.773	0.033	0.751	0.878	0.78	0.709	0.052	0.729	0.409	0.986	0.477	0.212	0.318	0.503	0.816	0.235	0.118		0.019
After therapy Supplement	0.985	0.554	0.099	0.252	0.272	0.677	0.087	0.301	0.544	0.859	0.061	0.488	0.407	0.462	0.106	0.554	0.291	0.123	0.129	0.103	0.919	0.375	0.522	0.123	0.642	0.043	1	0.256	0.068	0.255	0.937	0.148	0.1	0.227	0.389	0.047	0.08	0.699	0.945	0.68	0.974	0.543	0.392	0.719	0.573	0.585	0.218		0.379
[truncated: 7 more columns]
