# Supplementary material for: Computed Tomography-Based Quantitative Texture Analysis and Gut Microbial Community Signatures Predict Survival in Non-Small Cell Lung Cancer
Source: Cancers (Basel). 2023 Oct 21;15(20):5091. doi: 10.3390/cancers15205091 (PMC10605408; doi:10.3390/cancers15205091)
Supplement: Supplementary file 1 [file cancers-15-05091-s001.zip › Table S5.xlsx]

## Sheet: PCA and QTA
QTA parameter	Component 1	Component 2	Component 3	Component 4	Component 5	Component 6	Component 7
Spacing_Z	0.015926395133995665	-0.002512801997285446	-0.01956043954328712	0.01984159732129503	-0.1258502915424628	-0.1873111670464875	-0.004876254023257992
Spacing_Y	0.0030072687438548185	-0.02521433948920494	-0.06815097310284259	0.06431282226376316	0.038151587970075784	-0.067344343800195	-0.3026308538856676
Spacing_X	0.0030072687438549295	-0.025214339489204936	-0.06815097310284268	0.06431282226376303	0.03815158797007581	-0.06734434380019486	-0.3026308538856674
Mean	-0.11866674964646835	0.006234749907026493	-0.09437076317979462	-0.09170264176540077	0.13791219604310812	0.10550994805547742	-0.12308371889440542
Minimum	0.0022861535655925233	-0.16076874109577388	-0.015252587727862033	-0.018968939017363535	0.18942137322737707	-0.01081050077666501	-0.030970032455951604
Maximum	-0.02042930489249459	0.11352261622475343	-0.0489439950617957	0.2085434109532618	0.17065782540080077	0.06554868745347892	-0.1033494842459299
VoxelNum	-0.09792116654504647	0.0761497288579896	0.23872080920969396	0.014302145052276387	0.04982046086598474	0.002824085406693145	0.010114954711639122
VolumeNum	-0.04154290791770491	0.062036743471040476	0.1414964031292676	-0.04478558871335203	-0.02967647036385307	0.18608283556700544	0.04160823115578571
VoxelVolume	-0.10565541313514035	0.06424738653414803	0.1721970260793355	0.0552320224074041	-0.018908376858504605	-0.058248145853107836	-0.06736463917363686
Maximum3DDiameter	-0.10790138117870736	0.09964132727847223	0.06070741352414437	0.03135611016563411	-0.07805606787020491	-0.17969610228593833	-0.13018260567964385
MajorAxisLength	-0.10017227415615951	0.10040897974438458	0.05444398660823528	0.02493661931607488	-0.055231259442785646	-0.2159887363231642	-0.14442625117060076
Sphericity	0.05487281750520376	-0.10415473853662761	0.009079784101654807	-0.00980279770779844	0.0012212215066188248	0.2062728549912313	0.10018966124110035
LeastAxisLength	-0.13321671474270538	0.06829202682386279	0.10014031816305213	-0.0008709922512980754	-0.014423869054863201	-0.03148858679679009	0.008988080490852979
Elongation	-0.016166204153639518	-0.0632462764816945	0.04820159467591622	-0.028003859321075745	0.03576658407257893	0.23231964202355762	0.2005927142216274
SurfaceVolumeRatio	0.1283797649284842	-0.010765171469690266	0.01931692647731462	0.03983675691674384	-0.00017248336644192484	-0.029730181541481805	-0.13519929166598949
Maximum2DDiameterSlice	-0.12178057069269795	0.07727209750711705	0.07632100483421547	0.01256533459073072	-0.01332058167868263	-0.11358528063100777	-0.038040340573489095
Flatness	-0.029146495782320047	-0.07147299070677848	0.03203055192634579	-0.06714872011195959	0.050631670495169	0.23288182780405578	0.20533524092482502
SurfaceArea	-0.10969850267111803	0.07714146593453498	0.1530204008502571	0.04114301256046185	-0.020792443245150873	-0.10491072129099317	-0.07676517766908908
MinorAxisLength	-0.127918979808642	0.08068188893520807	0.08776082231009696	0.017651648289634683	-0.020501683684779788	-0.07901248182156409	-0.019193348388967375
Maximum2DDiameterColumn	-0.10759485720811952	0.10447398603582324	0.063361534795124	0.03844234419442346	-0.06896964590520135	-0.15676594334656177	-0.10370476248529124
Maximum2DDiameterRow	-0.10616655391761538	0.09603238879490505	0.06363625629627513	0.03603044979640377	-0.07270545228650936	-0.1743095911082453	-0.11786504597292831
GrayLevelVariance	0.03525292394309178	0.14038085318237825	-0.07958506865016822	0.22838736114642594	0.11184537207163951	0.08578815594127832	-0.0029820073215178116
HighGrayLevelEmphasis	-0.042533099439141034	0.18669338138524388	-0.001409982291787299	-0.04308918134780405	-0.09629042914209804	0.08654441222912221	-0.006938653533356016
DependenceEntropy	0.01791183317506035	0.1224112029782254	-0.17031990919550985	-0.027400433534272156	0.01815787207868081	-0.16735435470536936	0.17980950464526893
DependenceNonUniformity	-0.053623455939209065	0.08235226979266286	0.23196823212430584	-0.1037995555957697	0.1038364349708521	0.12821279502382313	0.054361866914161776
GrayLevelNonUniformity	-0.05324635384621932	0.07385775992465524	0.21458255386602965	-0.12327282338800995	0.10946370264903392	0.1259981987772383	0.06580549148243088
SmallDependenceEmphasis	0.15145695278741916	0.03901786009572857	0.057709235725130835	-0.028306793748611316	-0.007776455453554748	0.03656121088953636	-0.10120953458418734
SmallDependenceHighGrayLevelEmphasis	0.0678811898343407	0.15745669171699495	0.0006002203520107939	-0.04952124028185248	0.08896355937661075	0.13938075462854682	-0.06264330538324954
DependenceNonUniformityNormalized	0.13824992642769932	0.03800294134572521	0.12133585982739598	0.008123337039034725	-0.0029698020616930982	0.051517305288098725	-0.11119158557744374
LargeDependenceEmphasis	-0.14130343892167943	-0.041890703337828135	-0.06195265875086912	0.08158324803733992	-0.05700299769565734	0.08361415334939751	0.008486831547024435
LargeDependenceLowGrayLevelEmphasis	-0.07686875414873261	-0.12809323866272493	-0.014321866372841097	0.1045517301694677	0.06335797604954162	0.10088321826494467	0.06770115831482483
DependenceVariance	-0.10686546790757316	-0.046513585587799895	-0.14761181150241015	0.03130759850900646	-0.08453570911121198	0.08094981053081017	0.06291451392124993
LargeDependenceHighGrayLevelEmphasis	-0.11156028885665825	0.09645959088621234	-0.011551941357448112	0.0287727201153285	-0.20199238860628396	0.062430128753394695	-0.008233489654168587
SmallDependenceLowGrayLevelEmphasis	0.10467944962122086	-0.06644323098391439	0.14509723757169987	0.11697735970685139	-0.14415613705138763	0.07907297771744061	-0.09366831989378312
LowGrayLevelEmphasis	0.10372963563269852	-0.09252013198204356	0.14571673392183293	0.1274194410331359	-0.12222996145965075	0.0577629613816025	-0.03472778775554202
JointAverage	-0.04818825488249751	0.1876501892698526	-0.02708445485047566	-0.06019624559776124	-0.08698877559445857	0.05687446299831615	-0.0186122527228683
SumAverage	-0.048188254882467446	0.18765018926984128	-0.02708445485049064	-0.060196245597724594	-0.08698877559440682	0.05687446299829659	-0.018612252723185202
JointEntropy	0.12777931389452798	0.07026499607881857	0.02188676642491472	-0.07857126140333152	0.04587566941585963	-0.049423172684151466	-0.04468291918289791
ClusterShade	0.012519646526659581	0.027621505599139215	-0.06975809237248284	0.24231514141650368	0.21703925349686404	0.0801579111484103	-0.026801641254054025
MaximumProbability	-0.12698822672445226	-0.05877135511571447	-0.08704568974683129	0.06841127010811217	-0.06457583528065022	0.10519705511216179	-0.008694523252916798
Idmn	-0.13722473427288945	0.0532752290907069	-0.09800651420768522	0.006732568561252448	0.07423674788288144	-0.002709517963871513	0.030709820769494713
JointEnergy	-0.13125246187502693	-0.06122990724366084	-0.04628955561090965	0.08609292614332524	-0.04654485554285667	0.11226185411937475	-0.03658662799891479
Contrast	0.14207248681202161	0.009733732729130164	0.06065308339601054	-0.001329270747661748	-0.02857916039055166	0.0016862853667359895	-0.023407660112049648
DifferenceEntropy	0.15104365309125448	0.06682595645061039	0.0073172125633088276	-0.0680890008011575	0.016971498910851673	-0.010557783347117322	-0.0024973240835293757
InverseVariance	-0.1399736261772036	-0.03211153718433816	-0.026445491291205388	0.024334579662332975	0.02483161459110689	-0.0647752359849229	0.020681459900752607
DifferenceVariance	0.1085639657510102	0.11516071889113152	-0.0308314680861227	0.03467987247158804	0.05498886061315558	0.07407477846868782	-0.045783030807022305
Idn	-0.14771992335951376	0.04425801423502828	-0.08984192037965802	0.04436073081044654	0.039041120725941854	0.010864900855855402	0.010660014902048003
Idm	-0.15248555090827634	-0.04872542072935312	-0.07295436211599855	0.0631381785430385	-0.025025458389344345	0.020575792516287373	0.015758371858617594
Correlation	-0.07006063796160696	0.07984482907454368	-0.07567714811505954	0.16952030573239657	-0.06225302955463989	-0.15089705658202038	0.22331398247974366
Autocorrelation	-0.04339563832253164	0.1855096174563207	-0.004366968688280958	-0.04479374713932195	-0.10042943563614345	0.08166275508748445	-0.002639038765931216
SumEntropy	0.14087344223429213	0.09280121567771571	-0.004149187635765859	-0.03126686734345755	0.014403469597647977	-0.08582401866715461	0.06790674149270899
MCC	0.004811720172261156	0.030420232098450694	-0.02487185509312166	0.1629558690133937	-0.12128317883331334	0.00599016062783594	0.09761320603355284
SumSquares	0.09792717719302962	0.1270886194220782	-0.035969926424817195	0.13126188357789878	0.06230561565200798	0.02774728410082063	0.07010629928888493
ClusterProminence	0.023399384572360925	0.08509038349537351	-0.0791617283659074	0.26482220328602374	0.16810296907050631	0.08111718650795574	0.04640550201222781
Imc2	0.08415926813454722	0.051634657958552786	-0.011865684492218274	0.1798244770674866	-0.1297638020247249	-0.0715988787717456	0.03468195206014452
Imc1	-0.031215557881970793	-0.0162550043510721	-0.05077364644785992	-0.23094991175732543	0.24095495244537768	-0.02178396777419928	-0.036080637667912516
DifferenceAverage	0.14162451512763402	0.07562292264028822	0.04449889459645787	-0.02495287074772076	0.026068252773533786	0.0409816926143186	-0.052613564532913645
Id	-0.1522635768948429	-0.05158195254313312	-0.073025435860946	0.06137394549866423	-0.026244391129488	0.01840865951327401	0.01930775113803415
ClusterTendency	0.08480634494436376	0.12861727265503592	-0.05024693277457869	0.16102128071024024	0.06282112947088006	0.00872313389108833	0.11141451981472104
InterquartileRange	0.13774222533513672	0.06480845896967236	0.025270047501808203	-0.003509042637274255	0.03056576661692537	-0.04994128429047741	0.07435368000190848
Skewness	0.09146167658402765	-0.0013591208490019101	0.017188324821699075	0.11364037310721462	0.22989531103540772	-0.0652861334198065	0.01986193714772759
Uniformity	-0.1439380567720696	-0.05978596149062398	-0.017089789688650044	0.0724955302203831	-0.016763900105646778	0.09167458869175057	-0.0515630901033898
Median	-0.10893197126657993	0.01998000819356847	-0.12625078667767486	-0.11012517190122083	0.11023373350977127	0.09124698135356964	-0.07458391113121846
Energy	-0.046448733082329545	0.13676540723788488	0.14604550281630863	-0.03474512535675988	-0.0737788061661147	0.10727387591885111	0.1354222571657976
RobustMeanAbsoluteDeviation	0.13764045551556642	0.07048333968087456	0.005960147871817575	-0.007480048566108075	0.01821641477871027	-0.05191511633091794	0.09088922694315812
MeanAbsoluteDeviation	0.13141269120583024	0.09820668459947227	-0.03312866876671733	0.011378692781206425	0.0015289549905240292	-0.030266402198508482	0.08827356014952327
TotalEnergy	-0.05492812629271169	0.14013155293904078	0.09223485148796581	0.040101652100060566	-0.12772198716928038	-0.006628007960701596	0.10188924855861588
RootMeanSquared	0.13042951708643855	0.07540905400993404	0.044551859457780674	0.11803413499454492	-0.07361930182118369	-0.03077790639013604	0.06758624337150981
90Percentile	-0.01411495097589876	0.09098993405429918	-0.08362751819641791	-0.1313918419290726	0.16941176875102326	0.10358715137347174	-0.1495147657646497
Entropy	0.14597842381870638	0.08372502518450456	-0.0040093355708888416	-0.041479553417133115	0.011627678346071448	-0.0600723009463568	0.04089807305387672
Range	-0.018352984622427633	0.17204787662539492	-0.03389382843789099	0.15402364862923326	0.07641076643027242	0.05672197323643202	-0.070403255473255
Variance	0.09755301930810929	0.12826511505500937	-0.05488624591853152	0.12659956886948245	0.066034959444652	0.02148352516467533	0.0700003963166987
10Percentile	-0.1288476608305336	-0.04987779649779746	-0.02267129541663123	-0.05976491284585525	0.1002777263657848	0.09243616013891	-0.1391051567232117
Kurtosis	-0.09810579179388541	0.042835679082979146	0.06504714297605245	0.1385124270490451	0.01673656384162219	0.024835468932965957	-0.10466636801890392
ShortRunLowGrayLevelEmphasis	0.10515087239162298	-0.09448951709956711	0.13583624399379013	0.12044224746463977	-0.1259035432357422	0.06496085838743476	-0.03109673465484523
LowGrayLevelRunEmphasis	0.1016189068394978	-0.10053366881027166	0.1361983475558528	0.12487801859413618	-0.12087778461790047	0.06699661090822179	-0.02552396907758993
GrayLevelNonUniformityNormalized	-0.07156061459740888	-0.11709278813249836	0.14059175209209507	0.037046434880112306	0.16861694095718766	-0.03772044883781887	0.018460663093614358
RunVariance	-0.12154729471386552	-0.04191499718108903	-0.056559797240931076	0.08910924537531542	-0.0805424740269013	0.10401531585702009	0.001736210551876367
LongRunEmphasis	-0.1327265357684171	-0.04135188147967935	-0.04328642808284	0.0941195485009225	-0.06586692522825897	0.09445186462096662	-0.0033625690336994336
ShortRunHighGrayLevelEmphasis	-0.019680213159376035	0.19526512390393416	0.0012045534403385808	-0.05391669472808466	-0.05626412072042355	0.09285319372760721	-0.0131447232604486
RunLengthNonUniformity	-0.06993964922054824	0.09334450589379227	0.22838735485804632	-0.08815730307218377	0.06677820270733775	0.09393098800159891	0.05490361650086879
ShortRunEmphasis	0.15381454716508722	0.035523416969585844	0.03086803123059477	-0.0777758012406474	0.016632319358453537	-0.042623040003751424	-0.007181250199779018
LongRunHighGrayLevelEmphasis	-0.1020661744328038	0.1175637181503714	0.0026228177252606458	0.02695995924174747	-0.18976634092684974	0.08343320062306384	-0.014216455127748736
RunPercentage	0.1509765538933445	0.03945781513475872	0.059687468404857794	-0.07175082686885505	0.037322779549188174	-0.05486960886582598	-0.01949567054120893
LongRunLowGrayLevelEmphasis	0.04034913156328976	-0.14827254490404881	0.1063652525782023	0.16331448519604022	-0.07360923707063238	0.11398357837458833	0.012312305265665556
RunEntropy	0.08141869334635692	0.12803005599252548	-0.11439738602476193	0.0117676669975394	-0.04060969452369137	-0.035511750675781016	0.11030553437238123
HighGrayLevelRunEmphasis	-0.041788556439261854	0.18748106296223402	0.0027732791455952915	-0.039990182744731664	-0.09019457485906637	0.088521282865015	-0.013062243972928387
RunLengthNonUniformityNormalized	0.15490767406037245	0.035953849744440894	0.050389670516750466	-0.06551040084422556	0.016561256601860634	-0.03525928626316934	-0.0217716837071897
ZoneVariance	-0.07609102789507285	0.00895441883838875	0.2194302642797475	0.09674586278349198	0.14974423431664563	-0.09568087538426176	-0.023128942937210517
SizeZoneNonUniformityNormalized	0.06943471711468056	0.05170253123865576	-0.07253391236394974	-0.055977053744975615	-0.06887478614167274	0.14244360482648036	-0.3286668771038267
SizeZoneNonUniformity	-0.031724257313790194	0.09415555802175411	0.16181418836895178	-0.15571623215045113	0.047971945264260546	0.18069248719999945	0.0641720505642517
LargeAreaEmphasis	-0.0760988151485263	0.00894416027979328	0.21942153036791856	0.0967526775952293	0.14975422593331666	-0.09567229267997704	-0.023132122347636425
SmallAreaHighGrayLevelEmphasis	-0.02082301576923607	0.1961599520371081	0.003512586029122658	0.0033641998226936615	-0.010490199976654466	0.12391123216732222	-0.05594130473421629
ZonePercentage	0.15204474471525742	0.03551403186386979	0.06064758173593048	-0.021321795555128756	-0.014781124160459557	0.03293518491802429	-0.0899345148991049
LargeAreaLowGrayLevelEmphasis	-0.05703647905604549	-0.016916127022301403	0.19636573720472691	0.08167624730762099	0.20658356919184154	-0.10743691810033168	-0.006684315681429793
LargeAreaHighGrayLevelEmphasis	-0.08261649859694455	0.06455548320054649	0.18466477855779798	0.07926782009274302	-0.04248588021406566	-0.007699969273749038	-0.025290483855859847
HighGrayLevelZoneEmphasis	-0.031034143691164782	0.19400055075483433	0.014620443023642737	-0.006160508705822974	-0.030817103395780192	0.10668330772199873	-0.03511197786888194
SmallAreaEmphasis	0.06620487742797321	0.051970849771423924	-0.08105459684794726	-0.05973506268673093	-0.07812634769697033	0.14099648223123937	-0.3258482390722081
LowGrayLevelZoneEmphasis	0.08367766558336999	-0.13544728847141316	0.09322759004729723	0.10131334646697895	-0.08900945181857614	0.0918939326804407	-0.00848379585133581
ZoneEntropy	-0.018153431390501695	0.1802885968228078	-0.057336785759918886	0.04689053425288803	-0.01215571282580278	-0.07824387696483129	0.14947530325038985
SmallAreaLowGrayLevelEmphasis	0.08320238731669442	-0.13117128073231696	0.09244883340271395	0.09835344221963106	-0.09409614774054297	0.10811840042091772	-0.0439606308969526
Coarseness	0.09154615072116219	-0.05430792329119382	0.13908305295276813	0.10803386979777775	-0.13024682327424797	0.09792182479029495	-0.10850040141703354
Complexity	0.05039075842898292	0.14780592689865135	-0.0511282747270199	0.15094122405038782	0.1628409733494588	0.1279862877953179	-0.023839926402783908
Strength	0.05160010591922992	0.059915959162765084	-0.05890895018577027	0.27377970145417574	0.15545684984372515	0.10007613753969641	-0.05634298490290441
Busyness	-0.0788279969193449	-0.011129879223969054	0.21304992360203248	0.04055534097869305	0.19797203352984905	-0.08092569623854728	0.025543701606052613
